# Supplementary material for: Sex-Specific Autoimmune Comorbidity Patterns in Pemphigus Vulgaris and Bullous Pemphigoid: A Bicenter Retrospective Case–Control Study
Source: Medicina (Kaunas). 2025 Oct 30;61(11):1946. doi: 10.3390/medicina61111946 (PMC12654845; doi:10.3390/medicina61111946)
Supplement: Supplementary file 1 [file medicina-61-01946-s001.zip]

Archive with 1 entries (1 files):
- medicina-3899201-supplementary.pdf
